# Supplementary material for: The potential effects of climate change on amphibian distribution, range fragmentation and turnover in China
Source: PeerJ. 2016 Jul 28;4:e2185. doi: 10.7717/peerj.2185 (PMC4974927; doi:10.7717/peerj.2185)
Supplement: Supplemental Information 1 [file peerj-04-2185-s001.xls]

## Sheet: 2050s
species	mean_value-area-change-percent	mean_value-area-shift	mean_value-altitude-shift	mean_value-longtitude-shift	mean_value-latitude	mean_value-altitude	mean_value-area	mean_value-latitude	mean_value-longtitude	new habitat rate	habitat loss rate	coherence index
Amolops chunganensis	-42.9364	-8010.65	440.736	-1.79645	440.736	1583.11	10646.4	28.5232	107.083	5.66352	9.80116	-40.9036
Amolops granulosus	0.691248	228.25	145.465	-0.54485	145.465	1722.57	33248.2	27.434	106.055	18.7443	12.0308	2.98834
Amolops hainanensis	17.619	118.4	60.4761	-0.54625	60.4761	506.535	790.4	20.7664	110.388	19.9909	19.5495	-8.4381
Amolops lifanensis	23.1399	1566.8	563.559	-2.2997	563.559	3970.64	8337.8	30.0956	96.7884	8.67011	38.7405	-7.80081
Amolops loloensis	-16.2185	-463.2	510.158	-1.21368	510.158	3349.02	2392.8	28.7982	100.03	2.94781	32.5371	-18.6587
Amolops mantzorum	1.41783	120.7	623.271	-1.77391	623.271	3449	8633.7	29.7931	99.899	22.6973	13.7286	5.2826
Amolops ricketti	-49.3293	-5821.35	192.226	0.22115	192.226	955.182	5979.65	28.0055	112.388	31.3991	16.7294	-67.3459
Amolops torrentis	33.1751	1240.75	-12.7415	0.1383	-12.7415	856.783	4980.75	22.8815	107.185	36.6708	18.4452	32.5534
Amolops viridimaculatus	-11.3524	-526.75	235.927	-0.4272	235.927	2285.36	4113.25	25.7742	101.252	30.2861	0	-6.35881
Amolops wuyiensis	-26.7824	-2765.55	53.9756	0.5691	53.9756	492.175	7560.45	27.5564	115.303	11.3292	1.80048	-17.9628
Andrias davidianus	-4.09098	-1036	64.7464	0.2656	64.7464	838.32	24288	31.1092	110.686	6.38686	44.8769	-1.16902
Batrachuperus cochranae	-11.8703	-2361.25	895.356	-3.71432	895.356	3375.67	17530.8	29.9224	99.0655	79.888	27.5581	11.8616
Batrachuperus londongensis	-4.29082	-557.85	69.6235	-0.2185	69.6235	1548.43	12443.1	24.8286	105.202	5.88424	41.5846	-5.50166
Batrachuperus pinchonii	-12.975	-1891.5	830.135	-3.04106	830.135	3467.38	12686.5	30.1662	99.3797	10.2736	0.222658	-8.49546
Batrachuperus tibetanus	22.1203	1720.3	511.591	-2.04747	511.591	3836.07	9497.3	31.7006	98.4296	10.7199	36.2615	-11.9833
Batrachuperus yenyuanensis	-6.22998	-334.55	801.253	-2.56036	801.253	3644.48	5035.45	28.8222	98.4562	4.20341	28.7496	2.0696
Bombina fortinuptialis	-14.5283	-1210.35	602.319	-2.09774	602.319	2802.28	7120.65	27.4283	100.75	22.7915	54.2625	11.6705
Bombina maxima	-16.5335	-1380.05	585.42	-2.08698	585.42	2737.9	6966.95	27.375	101.116	27.4054	0.0171299	16.1538
Bombina microdeladigitora	-15.4644	-1275.35	641.168	-2.37216	641.168	2831.25	6971.65	27.4025	100.655	52.5241	0	14.9719
Buergeria oxycephala	20.9397	118.1	57.0998	-0.14085	57.0998	316.012	682.1	20.5328	112.192	2.73277	31.084	-20.7974
Bufo gargarizans	-20.9332	-4380.9	799.122	-2.31405	799.122	2284.51	16547.1	30.8454	105.309	11.3137	4.01597	-14.7493
Bufo melanostictus	7.28174	951.65	87.2632	-0.40645	87.2632	836.334	14020.6	24.5584	109.019	48.3928	76.3719	0.90879
Bufo pewzowi	-5.59466	-2454.6	-50.2905	-0.42235	-50.2905	2123.82	41419.4	40.1817	91.2743	11.9976	2.10492	0.05611
Bufo tibetanus	35.1872	2773.1	364.695	-2.07291	364.695	4213.8	10654.1	30.9196	96.1953	13.0216	6.31422	8.79726
Bufo tuberculatus	4.54575	696	35.5825	-0.06837	35.5825	3453.9	16007	27.8365	96.5052	18.8493	47.3186	0.239186
Calluella yunnanensis	7.20223	604.7	485.704	-1.57594	485.704	2669.39	9000.7	26.8771	99.9901	23.0479	40.4965	-2.94921
Cynops cyanurus	29.1318	3199.55	186.72	-0.560245	186.72	2718.09	14182.5	26.4707	99.0763	12.4962	51.6714	32.5863
Cynops orientalis	5.28149	1465.35	13.2742	0.37775	13.2742	558.995	29210.3	30.8549	112.431	24.6527	43.008	6.58192
Fejervarya limnocharis	-13.6337	-3910.95	174.634	-1.1556	174.634	929.913	24775	27.0822	108.598	6.14795	4.89593	-11.2275
Fejervarya multistriata	68.6883	9939.2	89.8431	-0.21325	89.8431	409.048	24409.2	27.3387	111.662	10.9285	14.6281	30.8684
Fejervarya quadranus	-47.951	-4303.6	595.484	-2.9279	595.484	1876.55	4671.4	32.518	105.683	24.6701	35.9594	19.6198
Gynandropaa sichuanensis	-5.16149	-586.5	663.427	-2.81606	663.427	2737.06	10776.5	27.2742	100.673	5.99456	40.5468	20.3608
Hoplobatrachus chinensis	10.9206	3384.2	82.5705	-0.27385	82.5705	1280.5	34373.2	27.688	108.342	7.41359	0.52473	1.19167
Hyla chinensis	5.64489	1213.2	13.4878	-0.03275	13.4878	485.931	22705.2	27.3932	111.935	4.31458	9.49171	-0.524074
Hyla gonshanensis	-30.4788	-4468.2	562.956	-1.4485	562.956	2100.84	10191.8	28.8511	104.979	17.2682	12.0802	-13.7225
Hyla japonica	1.75804	473	9.50965	-0.22725	9.50965	506.027	27378	44.5174	119.145	7.22846	12.5122	13.2158
Hyla sanchiangensis	-30.1025	-3656.85	72.5515	0.8219	72.5515	591.069	8491.15	27.1393	114.262	14.4539	9.94143	-0.451511
Hyla simplex	122.737	3417	152.394	-0.16285	152.394	314.518	6201	23.2551	110.868	6.22003	29.6746	2.24087
Hyla tsinlingensis	-41.0765	-5683.75	833.732	-4.51152	833.732	2283.45	8153.25	33.0193	103.848	16.4233	28.7396	-34.7354
Hylarana cubitalis	14.4923	2614.55	97.0911	-0.2345	97.0911	1177.82	20655.5	25.856	107.148	12.1398	3.57884	-0.0923761
Hylarana guentheri	0.497033	101.35	95.4432	-0.675	95.4432	753.503	20492.3	26.2216	109.229	23.1041	0.666233	2.03545
Hylarana latouchii	-36.2668	-4084	88.2846	0.8129	88.2846	641.095	7177	27.7602	114.566	0.524917	6.09473	-9.88244
Hylarana macrodactyla	114.055	3227.75	150.066	-0.2049	150.066	317.197	6057.75	23.18	110.879	11.6882	1.15632	23.5584
Hylarana nigrotympanica	14.7548	2662.95	63.1504	-0.05535	63.1504	1099.4	20711	25.841	107.51	13.9253	5.16014	-25.9537
Hylarana nigrovittata	9.74209	317.3	62.764	-0.19915	62.764	1446.1	3574.3	23.4528	103.488	7.57674	41.6882	14.8505
Hylarana spinulosa	12.3247	66.8	50.1966	-0.1344	50.1966	344.502	608.8	20.298	111.17	5.86391	2.40895	-12.002
Hylarana taipehensis	38.7635	4978.4	34.4579	0.10675	34.4579	714.739	17821.4	25.4272	109.124	6.67916	2.39185	-0.064313
Hynobius chinensis	11.4291	3000.25	11.3168	0.1167	11.3168	514.859	29251.2	27.908	112.048	3.09496	10.8862	-3.06925
Hynobius leechii	324.477	4743.85	-147.435	4.8782	-147.435	327.778	6205.85	44.5462	127.43	5.85852	6.65808	23.1441
Kaloula interlineatus	44.9427	3213.85	123.344	-0.0678	123.344	639.503	10364.9	23.8698	109.235	10.4197	14.601	66.3131
Kaloula pulchra	95.8999	3543.5	186.641	-0.53455	186.641	410.91	7238.5	23.4095	110.168	5.19266	0.512584	14.4109
Kaloula rugifera	11.5532	3323.85	22.6636	0.1368	22.6636	806.321	32093.8	27.3907	109.943	19.2345	21.6174	-0.457432
Kaloula verrucosa	-0.96778	-33.95	470.831	-1.45823	470.831	2978.88	3474.05	26.9117	98.9411	6.91644	32.8965	-15.351
Leptobrachium boringii	12.3328	2545.85	-11.0386	0.2326	-11.0386	892.983	23188.8	26.0889	108.808	3.68223	27.5789	0.0314665
Leptobrachium jiulongshanensis	-0.470826	-69.4	15.0404	0.0318	15.0404	451.818	14670.6	26.2155	112.972	10.7798	19.8125	0.630111
Leptobrachium leishanensis	-25.2166	-4878.9	139.255	0.08445	139.255	1046.28	14469.1	27.7275	110.221	12.6634	0.275761	-19.2473
Leptolalax oshanensis	-43.249	-6451.45	444.704	-1.79465	444.704	1751	8465.55	27.6065	105.357	18.5811	28.2621	-30.9672
Leptolalax pelodytoides	-25.4083	-4399.2	128.4	0.0033	128.4	942.656	12914.8	25.9134	110.38	14.8584	40.5287	-49.5256
Limnonectes fragilis	23.5087	93.8	13.5604	-0.09425	13.5604	500.425	492.8	20.5541	111.376	9.67836	0.00595105	5.06842
Limnonectes kuhlii	11.7368	817.7	5.4785	0.2062	5.4785	1216.66	7784.7	23.7878	105.87	14.684	19.4365	-4.42251
Megophrys boettgeri	-42.3685	-8272.45	550.71	-2.3763	550.71	1832.29	11252.5	27.1632	105.608	18.4803	29.1422	-54.2665
Megophrys daweimontis	-45.4216	-5833.95	458.745	-1.9671	458.745	1801.51	7010.05	27.8886	105.679	2.41836	50.4521	-41.5012
Megophrys huangshanensis	-37.1153	-8433.7	503.978	-1.91555	503.978	1738.58	14289.3	27.156	106.212	23.2609	39.0458	-51.5877
Megophrys jingdongensis	-44.3839	-5669.15	462.493	-1.9536	462.493	1816.45	7103.85	27.9237	105.578	2.76311	29.3076	-34.5275
Megophrys jingdongensis	-44.5645	-5678.85	445.703	-1.8837	445.703	1789.03	7064.15	27.8176	105.722	11.4697	21.5054	-39.1865
Megophrys major	-38.277	-8669.35	516.382	-2.0184	516.382	1747.93	13979.6	27.1669	106.115	17.2503	30.2322	-55.0324
Megophrys mangshanensis	-40.5265	-7966.3	533.891	-2.2597	533.891	1824.6	11690.7	27.1051	105.604	15.4136	29.4573	-55.2759
Megophrys minor	-41.4699	-8121.05	534.819	-2.23165	534.819	1821.59	11462	27.1514	105.748	29.747	35.1415	-57.5117
Megophrys wuliangshanensis	-37.3107	-8452.75	485.934	-1.94585	485.934	1695.23	14202.2	27.0443	106.204	16.1594	0.124113	-52.0383
Megophrys wushanensis	-43.2932	-6469.3	449.827	-1.8431	449.827	1773.38	8473.7	27.6091	105.24	17.1825	20.4705	-29.2017
Microhyla butleri	-20.8979	-3152.45	124.549	-0.82595	124.549	997.841	11932.5	24.9659	107.558	13.1883	4.84317	-26.3111
Microhyla heymonsi	-28.0463	-5139.2	177.238	-0.88305	177.238	974.315	13184.8	25.5698	109.015	39.9347	0	-42.2633
Microhyla mixtura	-42.2251	-3525.8	633.332	-3.18625	633.332	2154.44	4824.2	32.3644	105.141	33.0961	18.9893	-22.3883
Microhyla ornata	-10.1698	-2492	188.851	-1.3502	188.851	837.444	22012	26.5472	108.832	47.0333	0.00405954	-9.43708
Microhyla pulchra	30.1324	3708.7	-19.3192	0.36235	-19.3192	730.537	16016.7	25.044	109.023	35.1911	9.88274	-6.64191
Nanorana liui	-4.19901	-474.95	650.571	-2.62923	650.571	2782.63	10836	27.4092	100.53	6.47255	44.0576	18.0966
Nanorana parkeri	10.2857	757.95	130.601	-0.44718	130.601	3820.38	8126.95	27.9344	94.1347	9.62619	13.7265	42.9277
Nanorana pleskei	12.7049	1430.95	422.17	-2.07589	422.17	4169.83	12694	31.6178	97.1187	21.8742	0	-1.82659
Nanorana yunnanensis	-2.63526	-301.5	672.592	-2.72945	672.592	2786.57	11139.5	27.4639	100.646	9.28332	28.121	20.7299
Occidozyga lima	56.1436	3991.25	72.7302	0.3127	72.7302	543.24	11100.2	24.1649	109.999	9.01045	6.99468	41.2478
Odorrana andersonii	-5.58845	-387.95	211.631	-0.90185	211.631	2126.99	6554.05	25.2973	101.898	6.31386	45.6812	6.89771
Odorrana grahami	-6.11018	-583.4	554.923	-1.75588	554.923	2551.67	8964.6	27.2259	101.032	18.7649	7.38096	0.21374
Odorrana graminea	-9.1269	-950.75	-0.30425	-0.1129	-0.30425	499.623	9466.25	24.9725	112.679	10.2612	0.00121655	-4.97077
Odorrana hainanensis	11.9914	1357.55	29.8394	0.00445	29.8394	998.689	12678.5	24.3153	107.683	2.27621	51.1084	-0.414173
Odorrana margaretae	-35.458	-2496.6	502.217	-1.09065	502.217	2029.32	4544.4	29.5856	104.263	25.0153	12.8018	-32.1617
Odorrana schmackeri	-21.9217	-4228.25	50.3569	0.3054	50.3569	604.132	15059.8	27.7884	112.772	12.7986	0.177028	-5.1896
Odorrana versabilis	-50.3526	-2962.75	179.554	-0.6817	179.554	939.631	2921.25	24.9774	111.118	4.61338	3.94943	-29.3727
Oreolalax lichuanensis	3.21002	659.05	42.9027	-0.11195	42.9027	1046.36	21190	26.1253	107.735	6.88345	15.9907	-3.10849
Oreolalax major	-23.9556	-1940.4	790.725	-3.1579	790.725	2947.38	6159.6	29.2603	100.272	2.7945	38.2919	-26.789
Oreolalax pingii	-5.33174	-822.9	84.9385	-0.33699	84.9385	3137	14611.1	27.2712	98.8614	6.58211	48.7508	2.62914
Oreolalax popei	-23.3545	-2208.4	811.861	-2.6022	811.861	2489.39	7247.6	29.9215	102.743	51.1713	0	-15.3047
Oreolalax rhodostigmatus	-47.1893	-493.6	393.464	-0.2682	393.464	2154.94	552.4	29.6128	104.694	22.9866	22.1091	-32.0569
Oreolalax rugosus	-9.02465	-505.2	749.581	-2.05518	749.581	3582.55	5092.8	28.3183	98.1983	21.1955	24.6095	-20.8207
Oreolalax schmidti	4.77066	724.95	192.501	-0.74905	192.501	1715.72	15921	25.4162	105.398	1.92376	23.4636	-1.78651
Pachytriton brevipes	-3.50175	-279.65	27.8568	0.04545	27.8568	429.165	7706.35	27.647	115.26	5.54658	40.4964	-4.25421
Pachytriton labiatus	-49.9896	-5993.75	182.998	0.43295	182.998	894.763	5996.25	27.9935	112.816	14.7414	2.29167	-66.9162
Paramesotriton caudopunctatus	3.96558	716.5	8.5809	-0.093	8.5809	534.763	18784.5	26.0109	111.626	10.8851	0.370992	-0.782477
Paramesotriton chinensis	-24.7201	-4204.15	13.0018	0.6188	13.0018	637.501	12802.9	28.5537	113.2	8.43534	8.02928	-5.86041
Pelophylax fukienensis	28.7989	4701.7	55.3274	-0.74935	55.3274	423.859	21027.7	26.6295	112.091	24.3485	48.4852	11.5305
Pelophylax hubeiensis	20.8877	3874.45	5.07765	0.35865	5.07765	346.652	22423.5	29.3746	114.673	16.7536	60.2665	-7.31794
Pelophylax nigromaculatus	20.0995	6637.05	42.1702	1.109	42.1702	580.167	39658.1	32.9837	114.601	33.6943	25.8013	10.2699
Pelophylax plancyi	36.0595	8591.9	78.0606	-2.4774	78.0606	407.265	32418.9	33.9338	111.013	35.5712	26.0588	-16.7799
Polypedates megacephalus	10.5271	1065.55	225.484	-0.75195	225.484	1812.89	11187.5	24.9053	103.955	17.9951	21.6418	-4.92804
Pseudorana weiningensis	11.3839	991.65	216.677	-0.746685	216.677	2818.56	9702.65	26.2145	99.3761	17.7325	22.2054	19.6798
Quasipaa exilispinosa	-4.45485	-1055	42.6632	0.3489	42.6632	654.543	22627	28.1175	111.653	6.85768	47.9077	4.72748
Quasipaa boulengeri	-37.0676	-5354.05	392.314	-1.71075	392.314	1639.44	9089.95	28.5643	105.926	11.6322	5.22305	-10.0387
Quasipaa robertingeri	-30.4025	-3629.75	364.707	-1.5153	364.707	1690.02	8309.25	28.5924	105.193	22.9429	1.79095	11.9917
Quasipaa shini	7.54087	1826.55	27.8767	-0.12255	27.8767	651.769	26048.5	26.7105	110.519	25.6661	33.1743	0.495366
Quasipaa spinosa	-7.95666	-1850.4	24.6803	0.2132	24.6803	589.119	21405.6	26.9694	111.85	6.62582	46.7778	-8.47532
Rana adenopleura	-26.0999	-6413	164.896	-0.38075	164.896	954.53	18158	26.2965	109.496	6.20728	0.972222	-28.1997
Rana amurensis	-0.744365	-262.85	108.004	-0.80785	108.004	755.529	35049.2	44.1123	118.199	25.0586	56.4569	-9.09146
Rana chaochiaoensis	1.4677	85.2	514.423	-1.18022	514.423	3085.6	5890.2	27.6774	99.9012	34.1107	0	-4.28538
Rana chensinensis	13.0066	4423.15	579.789	-2.9457	579.789	2107.22	38430.2	35.5658	105.879	23.1921	7.91209	-14.5528
Rana omeimontis	12.744	3197.85	29.7159	0.04775	29.7159	661.031	28290.8	26.9454	110.484	17.8202	1.77098	0.968962
Rhacophorus chenfui	-52.8355	-9584.35	633.465	-2.77445	633.465	1738.65	8555.65	29.8013	106.522	6.98562	46.7688	-42.4212
Rhacophorus dennysi	-29.1247	-4465.4	87.9532	0.1522	87.9532	605.677	10866.6	26.6175	112.685	14.4145	55.2384	-22.7562
Rhacophorus dugritei	-28.9501	-5151.1	695.644	-2.9687	695.644	2376.15	12641.9	27.7342	102.743	7.83222	20.4542	7.58671
Rhacophorus gongshanensis	-33.3451	-2120.75	389.991	-1.73785	389.991	2353.33	4239.25	26.2957	101.817	32.7793	10.6953	4.06937
Rhacophorus hungfuensis	10.7973	2902.95	25.6024	0.0007	25.6024	658.646	29789	27.189	110.606	11.4432	38.2407	0.496661
Rhacophorus nigropunctatus	-32.5692	-1457.8	389.872	-1.08735	389.872	2472.18	3018.2	27.5842	102.133	7.94185	3.98602	0.111407
Rhacophorus omeimontis	-45.3488	-1748.65	437.377	-1.6766	437.377	1719.49	2107.35	28.3554	105.939	24.4945	0.81016	9.58722
Rhacophorus rhodopus	13.8353	1841.9	285.041	-0.95995	285.041	1915.12	15154.9	25.4102	104.01	26.974	3.24548	-9.72344e-05
Scutiger boulengeri	40.7983	3618.4	299.069	-2.16965	299.069	4432.74	12487.4	31.1539	94.8123	16.5878	0.479679	0.945766
Scutiger glandulatus	29.8017	1217.1	334.996	-1.34082	334.996	4078.57	5301.1	31.0498	98.7663	13.2174	1.75055	7.78075
Scutiger mammatus	35.0153	2174.1	272.304	-2.05829	272.304	4448.28	8383.1	30.4135	94.1738	33.6466	11.307	30.2152
Scutiger nyingchiensis	8.58344	821.95	140.627	-0.40072	140.627	3447.43	10398	27.3103	95.9751	8.43632	4.19156	50.835
Scutiger tuberculatus	17.5911	613.05	596.486	-2.36757	596.486	4088.77	4098.05	29.4756	97.0409	11.7452	12.4425	-6.29003
Strauchbufo raddei	16.7012	6408.6	477.318	-1.81185	477.318	1805.07	44780.6	40.6076	106.242	5.16011	29.8246	-2.25771
Tylototriton asperrimus	4.952	825.35	5.64055	-0.09395	5.64055	491.803	17492.3	25.9612	112.043	13.2485	56.5338	2.53482
Tylototriton kweichowensis	20.1133	3211.9	246.645	-0.82515	246.645	1606.69	19180.9	25.9449	104.656	11.1927	0.00219184	0.741569
Tylototriton shanjing	-4.00442	-154.05	126.612	-0.51855	126.612	2097.1	3692.95	25.1364	101.118	6.2528	47.769	-1.01477
Tylototriton taliangensis	2.52696	309.3	152.486	-0.60505	152.486	2804.12	12549.3	26.4693	100.029	17.1144	22.5136	5.45305
Tylototriton verrucosus	-3.44467	-132	128.873	-0.5695	128.873	2122.1	3700	25.1602	100.934	6.26838	46.6272	-1.11726
Tylototriton wenxianensis	4.97755	1540.6	13.7636	0.1113	13.7636	743.965	32491.6	27.6111	110.593	8.12634	5.57522	-1.69265

## Sheet: 2070s
species	mean_value-area-change-percent	mean_value-area-shift	mean_value-altitude-shift	mean_value-longtitude-shift	mean_value-latitude	mean_value-altitude	mean_value-area	mean_value-latitude	mean_value-longtitude	new habitat rate	habitat loss rate	coherence index
Amolops chunganensis	-50.3026	-9384.95	606.73	-2.42815	0.458485	1583.11	10646.4	28.5232	107.083	7.96259	9.86386	-45.1169
Amolops granulosus	2.37068	782.8	196.423	-0.7707	0.15177	1722.57	33248.2	27.434	106.055	23.2329	12.5166	2.72672
Amolops hainanensis	23.2366	156.15	88.4868	-0.85685	0.280195	506.535	790.4	20.7664	110.388	28.7804	25.0706	-11.1109
Amolops lifanensis	36.3277	2459.75	707.892	-3.08826	0.78878	3970.64	8337.8	30.0956	96.7884	14.6332	44.4371	1.10508
Amolops loloensis	-8.65196	-247.1	700.344	-1.64857	1.1979	3349.02	2392.8	28.7982	100.03	4.44895	34.3748	-18.314
Amolops mantzorum	3.72254	316.9	757.806	-2.14804	1.20054	3449	8633.7	29.7931	99.899	27.3142	16.8596	5.4253
Amolops ricketti	-55.1517	-6508.45	286.945	-0.04375	0.56011	955.182	5979.65	28.0055	112.388	40.9914	22.0669	-70.4372
Amolops torrentis	46.9679	1756.6	25.6128	-0.09865	0.40489	856.783	4980.75	22.8815	107.185	43.378	24.6107	44.2405
Amolops viridimaculatus	-12.8233	-595	374.25	-0.66037	0.929835	2285.36	4113.25	25.7742	101.252	37.586	0	-10.2791
Amolops wuyiensis	-25.2315	-2605.4	66.0563	0.57875	0.346735	492.175	7560.45	27.5564	115.303	13.8283	1.75788	-18.9936
Andrias davidianus	-8.52078	-2157.8	125.734	-0.05135	1.92986	838.32	24288	31.1092	110.686	11.3442	51.4385	-4.43812
Batrachuperus cochranae	-11.0459	-2197.25	1103.73	-4.66652	1.09608	3375.67	17530.8	29.9224	99.0655	83.7956	30.2907	19.048
Batrachuperus londongensis	-1.94177	-252.45	155.02	-0.6117	0.189705	1548.43	12443.1	24.8286	105.202	11.0178	48.8163	-3.85057
Batrachuperus pinchonii	-11.4217	-1665.05	1013.53	-3.85333	1.1112	3467.38	12686.5	30.1662	99.3797	15.0704	0.227039	-2.39056
Batrachuperus tibetanus	30.0733	2338.8	634.009	-2.71743	0.61742	3836.07	9497.3	31.7006	98.4296	16.4421	42.6822	-6.25397
Batrachuperus yenyuanensis	3.81751	205	966.716	-3.1538	1.60721	3644.48	5035.45	28.8222	98.4562	6.68587	31.6484	4.25569
Bombina fortinuptialis	-10.3505	-862.3	819.913	-2.74729	1.1495	2802.28	7120.65	27.4283	100.75	35.3394	61.2022	11.5619
Bombina maxima	-13.4096	-1119.3	793.803	-2.63864	1.15782	2737.9	6966.95	27.375	101.116	33.7967	0.0311454	16.9258
Bombina microdeladigitora	-11.0507	-911.35	862.36	-3.0551	1.26861	2831.25	6971.65	27.4025	100.655	59.3627	0	14.4638
Buergeria oxycephala	27.9344	157.55	74.2846	-0.3451	0.4513	316.012	682.1	20.5328	112.192	4.5673	36.4326	-25.2823
Bufo gargarizans	-25.4026	-5316.25	1062.03	-3.1225	1.49119	2284.51	16547.1	30.8454	105.309	16.1209	3.36199	-16.3012
Bufo melanostictus	11.5575	1510.45	107.056	-0.52805	0.199055	836.334	14020.6	24.5584	109.019	62.1764	83.7189	1.31753
Bufo pewzowi	-6.40026	-2808.05	-55.992	-0.46391	0.051095	2123.82	41419.4	40.1817	91.2743	15.5623	1.09516	0.13982
Bufo tibetanus	46.7066	3680.95	450.219	-2.5637	0.565775	4213.8	10654.1	30.9196	96.1953	17.1601	6.52517	12.9438
Bufo tuberculatus	9.23584	1414.1	88.3455	-0.24128	0.31734	3453.9	16007	27.8365	96.5052	25.3835	56.4828	0.637362
Calluella yunnanensis	15.7641	1323.55	698.761	-2.18691	1.13976	2669.39	9000.7	26.8771	99.9901	31.6057	49.4178	-3.64909
Cynops cyanurus	39.0872	4292.95	319.093	-1.12667	0.783415	2718.09	14182.5	26.4707	99.0763	17.0944	58.9575	36.4488
Cynops orientalis	5.55722	1541.85	21.1802	0.229	1.50605	558.995	29210.3	30.8549	112.431	36.7657	49.5895	4.82419
Fejervarya limnocharis	-18.3441	-5262.2	228.031	-1.56575	-0.34789	929.913	24775	27.0822	108.598	8.06867	4.62033	-12.6071
Fejervarya multistriata	89.9606	13017.3	107.113	-0.51455	2.00309	409.048	24409.2	27.3387	111.662	16.7047	16.2252	28.8852
Fejervarya quadranus	-51.6011	-4631.2	874.731	-4.31937	1.7004	1876.55	4671.4	32.518	105.683	37.539	42.2864	9.34117
Gynandropaa sichuanensis	0.359061	40.8	848.245	-3.47198	1.16782	2737.06	10776.5	27.2742	100.673	11.3418	47.7133	22.8165
Hoplobatrachus chinensis	14.3974	4461.6	70.6985	-0.18065	0.46681	1280.5	34373.2	27.688	108.342	10.2101	0.537734	1.22342
Hyla chinensis	7.64633	1643.35	18.208	-0.03265	0.273955	485.931	22705.2	27.3932	111.935	6.0275	9.69515	-0.746638
Hyla gonshanensis	-33.1071	-4853.5	745.018	-1.77225	1.07916	2100.84	10191.8	28.8511	104.979	25.2105	15.3115	-14.6811
Hyla japonica	4.24995	1143.45	11.0119	-0.1872	-0.216	506.027	27378	44.5174	119.145	11.9824	14.5606	16.3084
Hyla sanchiangensis	-30.7997	-3741.55	98.682	0.7391	0.47899	591.069	8491.15	27.1393	114.262	17.7432	13.3521	-0.650138
Hyla simplex	186.016	5178.7	180.112	-0.10605	1.51822	314.518	6201	23.2551	110.868	8.9355	37.7931	0.807325
Hyla tsinlingensis	-40.2262	-5566.1	1247.08	-6.87123	1.33458	2283.45	8153.25	33.0193	103.848	25.2602	33.6916	-42.299
Hylarana cubitalis	22.1703	3999.75	173.897	-0.49315	0.613765	1177.82	20655.5	25.856	107.148	16.2433	2.96236	-0.614499
Hylarana guentheri	-1.07891	-220	133.961	-0.90705	-0.189275	753.503	20492.3	26.2216	109.229	30.906	0.478957	3.18045
Hylarana latouchii	-39.6919	-4469.7	135.269	0.73455	0.533155	641.095	7177	27.7602	114.566	0.573976	6.94546	-13.1872
Hylarana macrodactyla	169.018	4783.2	179.342	-0.1572	1.38777	317.197	6057.75	23.18	110.879	14.6543	0.868332	24.8483
Hylarana nigrotympanica	22.3584	4035.25	125.238	-0.24515	0.5909	1099.4	20711	25.841	107.51	18.1028	4.91677	-25.6196
Hylarana nigrovittata	18.2545	594.55	146.668	-0.53395	0.418505	1446.1	3574.3	23.4528	103.488	11.9227	49.7836	14.9318
Hylarana spinulosa	14.4004	78.05	69.2951	-0.2601	0.242975	344.502	608.8	20.298	111.17	9.95547	2.59105	-24.8066
Hylarana taipehensis	53.6238	6886.9	40.9929	0.2144	1.12468	714.739	17821.4	25.4272	109.124	10.9585	2.45305	-1.55868
Hynobius chinensis	17.9797	4719.85	22.3855	0.19665	0.882735	514.859	29251.2	27.908	112.048	4.46861	12.4903	-4.0963
Hynobius leechii	418.095	6112.55	-123.074	4.73795	4.86386	327.778	6205.85	44.5462	127.43	9.21214	7.1998	34.7288
Kaloula interlineatus	66.4851	4754.35	135.368	-0.0883	1.02134	639.503	10364.9	23.8698	109.235	16.2799	16.5207	59.664
Kaloula pulchra	141.106	5213.85	207.749	-0.47505	1.32936	410.91	7238.5	23.4095	110.168	7.46834	0.511938	17.7453
Kaloula rugifera	15.2746	4394.5	57.7452	0.02705	0.65133	806.321	32093.8	27.3907	109.943	25.8809	24.438	-1.03984
Kaloula verrucosa	7.76939	272.55	751.657	-2.52285	1.28847	2978.88	3474.05	26.9117	98.9411	11.3005	41.2094	-23.0792
Leptobrachium boringii	16.594	3425.5	5.6829	0.2325	0.44142	892.983	23188.8	26.0889	108.808	5.74357	34.6496	-0.318135
Leptobrachium jiulongshanensis	3.16044	465.85	24.4885	-0.0727	0.243985	451.818	14670.6	26.2155	112.972	12.3228	22.5053	1.57133
Leptobrachium leishanensis	-32.5	-6288.1	227.634	-0.15665	0.55524	1046.28	14469.1	27.7275	110.221	17.5772	0.054875	-41.6639
Leptolalax oshanensis	-50.0768	-7469.95	602.393	-2.56365	0.56078	1751	8465.55	27.6065	105.357	24.8604	33.1495	-27.7584
Leptolalax pelodytoides	-26.6264	-4610.1	197.339	-0.3075	0.180615	942.656	12914.8	25.9134	110.38	21.1154	46.6211	-49.4135		Correlations (2050值.sta)
Limnonectes fragilis	27.1679	108.4	27.9257	-0.31135	0.130455	500.425	492.8	20.5541	111.376	12.625	0	2.55829		N=134 (Casewise deletion of missing data)
Limnonectes kuhlii	18.1269	1262.9	52.5105	0.1037	0.29155	1216.66	7784.7	23.7878	105.87	18.5029	20.221	0.11258			Means	Std.Dev.	mean_value-area-change-percent	mean_value-area-shift	mean_value-altitude-shift	mean_value-longtitude-shift	mean_value-latitude-50	mean_value-altitude	mean_value-area	mean_value-latitude	mean_value-longtitude	距离质心的距离变化百分比-2050	2050与原始的离散系数变化幅度	面积损失比率	新的散布空间比值	散布空间的损失	斑块指数的变化
Megophrys boettgeri	-47.1506	-9206.15	762.393	-3.29355	0.51525	1832.29	11252.5	27.1632	105.608	25.1669	33.9175	-47.6567
Megophrys daweimontis	-51.8374	-6658	608.377	-2.5758	0.63813	1801.51	7010.05	27.8886	105.679	4.04877	56.5711	-36.8914		mean_value-area-change-percent	4.13	54.038	1	0.671983	-0.372917	0.464269	0.523645	-0.143649	0.069419	0.117603	0.220016	0.12456	-0.585812	-0.504461	-0.122638	-0.071945	0.534153
Megophrys huangshanensis	-42.1907	-9587	742.206	-2.97355	0.58215	1738.58	14289.3	27.156	106.212	30.254	47.3029	-47.1749		mean_value-area-shift	-388.46	4593.97	0.671983	1	-0.431931	0.370934	0.354926	-0.083542	0.35753	0.049844	0.060305	0.41843	-0.415932	-0.708452	-0.0157	-0.012364	0.624032
Megophrys jingdongensis	-50.7332	-6480.15	618.348	-2.6011	0.652425	1816.45	7103.85	27.9237	105.578	5.036	29.632	-34.3464		mean_value-altitude-shift	374.74	334.635	-0.372917	-0.431931	1	-0.899404	0.231259	0.65408	-0.371235	0.169836	-0.56486	0.077763	0.335287	0.605643	0.22722	0.041002	-0.264489
Megophrys jingdongensis	-50.8734	-6482.8	593.632	-2.48865	0.652965	1789.03	7064.15	27.8176	105.722	18.3839	28.7823	-34.4756		mean_value-longtitude-shift	-1.36	1.567	0.464269	0.370934	-0.899404	1	-0.035508	-0.611829	0.238857	-0.136163	0.598881	-0.098221	-0.304845	-0.477373	-0.255108	-0.069443	0.255958
Megophrys major	-43.5834	-9871.2	750.166	-3.0545	0.583505	1747.93	13979.6	27.1669	106.115	26.2593	35.1516	-47.6855		mean_value-latitude-50	0.73	0.68	0.523645	0.354926	0.231259	-0.035508	1	0.079461	-0.05979	0.345119	0.069541	0.291878	-0.130839	0.052096	0.109292	0.087294	0.175834
Megophrys mangshanensis	-45.3228	-8909.1	752.714	-3.24365	0.508355	1824.6	11690.7	27.1051	105.604	23.8069	34.4753	-47.2847		mean_value-altitude	1701.92	1126.92	-0.143649	-0.083542	0.65408	-0.611829	0.079461	1	-0.309147	0.196292	-0.910065	0.134894	0.009085	0.220524	0.122558	0.007416	0.129427
Megophrys minor	-46.342	-9075.15	751.617	-3.19175	0.531105	1821.59	11462	27.1514	105.748	39.2685	38.9041	-49.6462		mean_value-area	13478.2	9450.16	0.069419	0.35753	-0.371235	0.238857	-0.05979	-0.309147	1	0.410333	0.264936	0.076658	-0.061686	-0.447399	0.036616	0.011995	0.096672
Megophrys wuliangshanensis	-42.8188	-9700.6	713.108	-3.02205	0.447455	1695.23	14202.2	27.0443	106.204	19.7497	0.0177305	-46.5046		mean_value-latitude	27.91	3.896	0.117603	0.049844	0.169836	-0.136163	0.345119	0.196292	0.410333	1	0.03565	0.111137	-0.127907	0.131922	0.08901	0.011795	-0.007432
Megophrys wushanensis	-49.9933	-7470.5	608.965	-2.6144	0.55042	1773.38	8473.7	27.6091	105.24	23.6708	29.8326	-25.1317		mean_value-longtitude	106.18	5.907	0.220016	0.060305	-0.56486	0.598881	0.069541	-0.910065	0.264936	0.03565	1	-0.098975	-0.075338	-0.105791	-0.111516	-0.015525	-0.163642
Microhyla butleri	-23.5313	-3549.7	170.737	-1.21325	-0.590515	997.841	11932.5	24.9659	107.558	14.8794	6.73432	-16.9701		距离质心的距离变化百分比-2050	0.08	0.155	0.12456	0.41843	0.077763	-0.098221	0.291878	0.134894	0.076658	0.111137	-0.098975	1	-0.155691	-0.1232	0.078949	0.005542	-0.081716
Microhyla heymonsi	-34.5083	-6323.3	297.852	-1.54765	-0.35159	974.315	13184.8	25.5698	109.015	45.7437	0	-48.197		2050与原始的离散系数变化幅度	0.01	0.11	-0.585812	-0.415932	0.335287	-0.304845	-0.130839	0.009085	-0.061686	-0.127907	-0.075338	-0.155691	1	0.340992	0.067226	0.042277	-0.249484
Microhyla mixtura	-42.7353	-3568.4	950.133	-4.95019	0.707835	2154.44	4824.2	32.3644	105.141	40.2264	24.4008	-29.4024		面积损失比率	20.64	18.218	-0.504461	-0.708452	0.605643	-0.477373	0.052096	0.220524	-0.447399	0.131922	-0.105791	-0.1232	0.340992	1	0.073541	-0.060331	-0.57614
Microhyla ornata	-11.7232	-2872.65	217.771	-1.5481	-0.51464	837.444	22012	26.5472	108.832	53.9095	0.0054127	-10.0158		新的散布空间比值	21.09	13.911	-0.122638	-0.0157	0.22722	-0.255108	0.109292	0.122558	0.036616	0.08901	-0.111516	0.078949	0.067226	0.073541	1	0.006197	-0.039577
Microhyla pulchra	46.9898	5783.5	-13.4429	0.40755	1.14715	730.537	16016.7	25.044	109.023	41.6138	14.2648	-1.3383		散布空间的损失	23.84	20.997	-0.071945	-0.012364	0.041002	-0.069443	0.087294	0.007416	0.011995	0.011795	-0.015525	0.005542	0.042277	-0.060331	0.006197	1	-0.037905
Nanorana liui	1.22978	139.1	828.649	-3.24336	1.1339	2782.63	10836	27.4092	100.53	11.6013	50.6868	19.7893		斑块指数的变化	-5.72	23.581	0.534153	0.624032	-0.264489	0.255958	0.175834	0.129427	0.096672	-0.007432	-0.163642	-0.081716	-0.249484	-0.57614	-0.039577	-0.037905	1
Nanorana parkeri	16.8245	1239.8	209.655	-0.743985	0.504735	3820.38	8126.95	27.9344	94.1347	12.9774	16.3829	56.6991
Nanorana pleskei	16.0126	1803.5	498.923	-2.46987	0.531095	4169.83	12694	31.6178	97.1187	27.2468	0	2.01078		2070
Nanorana yunnanensis	2.96783	339.55	848.271	-3.36547	1.21432	2786.57	11139.5	27.4639	100.646	12.2479	32.581	22.6832
Occidozyga lima	87.084	6190.8	81.466	0.33045	1.43274	543.24	11100.2	24.1649	109.999	11.9887	6.88072	44.2173
Odorrana andersonii	-2.23423	-155.1	344.225	-1.2841	0.58965	2126.99	6554.05	25.2973	101.898	11.1762	52.1019	9.22928
Odorrana grahami	-1.6616	-158.65	771.148	-2.38085	0.895215	2551.67	8964.6	27.2259	101.032	20.351	9.37344	-2.20397
Odorrana graminea	-1.66699	-173.65	-4.7077	-0.32205	-0.28896	499.623	9466.25	24.9725	112.679	13.0353	0.0085158	3.09591
Odorrana hainanensis	19.0465	2156.25	59.7508	-0.1217	0.49144	998.689	12678.5	24.3153	107.683	3.95322	57.6785	-0.664826
Odorrana margaretae	-43.2297	-3043.8	691.09	-1.86646	0.772055	2029.32	4544.4	29.5856	104.263	26.9256	17.1011	-39.8041
Odorrana schmackeri	-26.7127	-5152.35	67.454	0.35845	0.0679	604.132	15059.8	27.7884	112.772	17.7114	0.0318595	-10.1628
Odorrana versabilis	-50.0773	-2946.55	144.573	-1.05975	-0.82263	939.631	2921.25	24.9774	111.118	6.54046	4.34115	-8.74414
Oreolalax lichuanensis	9.31006	1911.45	117.31	-0.4267	0.303195	1046.36	21190	26.1253	107.735	11.9949	14.6395	-3.78648
Oreolalax major	-17.0827	-1383.7	1101.04	-4.55759	1.10291	2947.38	6159.6	29.2603	100.272	3.99549	42.2129	-19.3277
Oreolalax pingii	-3.75308	-579.25	143.236	-0.551995	0.207505	3137	14611.1	27.2712	98.8614	10.6768	56.0624	5.53609
Oreolalax popei	-27.2251	-2574.4	1107.95	-3.68001	1.01968	2489.39	7247.6	29.9215	102.743	57.8318	0	-24.2328
Oreolalax rhodostigmatus	-53.2314	-556.8	757.596	-2.47018	1.26432	2154.94	552.4	29.6128	104.694	29.3001	27.1878	-47.5812
Oreolalax rugosus	-0.945869	-52.95	908.566	-2.48973	1.7563	3582.55	5092.8	28.3183	98.1983	32.7476	32.4971	-20.8323
Oreolalax schmidti	10.7229	1629.45	272.916	-1.04535	0.487615	1715.72	15921	25.4162	105.398	2.28408	28.4177	-1.17726
Pachytriton brevipes	1.12072	89.5	40.4367	-0.05555	0.73457	429.165	7706.35	27.647	115.26	10.376	47.8246	-8.91447
Pachytriton labiatus	-56.2719	-6747	290.979	-0.03945	0.70408	894.763	5996.25	27.9935	112.816	17.6427	2.86458	-71.9976
Paramesotriton caudopunctatus	8.9725	1621.15	25.9693	-0.2897	0.25952	534.763	18784.5	26.0109	111.626	15.6601	0.0706649	0.11367
Paramesotriton chinensis	-30.7079	-5222.5	68.4621	0.61585	0.63629	637.501	12802.9	28.5537	113.2	10.429	11.3447	-14.7424
Pelophylax fukienensis	39.1079	6384.75	67.7466	-0.84245	0.84619	423.859	21027.7	26.6295	112.091	34.2102	57.7837	16.2305
Pelophylax hubeiensis	35.069	6504.95	0.39415	0.831	1.81274	346.652	22423.5	29.3746	114.673	25.7695	67.2409	-12.6176		Correlations (2050值.sta)
Pelophylax nigromaculatus	22.3379	7376.2	56.9327	1.2583	1.68018	580.167	39658.1	32.9837	114.601	40.801	29.1172	6.65649		N=134 (Casewise deletion of missing data)
Pelophylax plancyi	60.8253	14492.9	125.366	-3.0078	3.4527	407.265	32418.9	33.9338	111.013	44.5926	29.7561	-19.6215			mean_value-area-change-percent	mean_value-area-shift	mean_value-altitude-shift	mean_value-longtitude-shift	mean_value-latitude-50	mean_value-altitude	mean_value-area	mean_value-latitude	mean_value-longtitude	距离质心的距离变化百分比-2050	2050与原始的离散系数变化幅度	面积损失比率	新的散布空间比值	散布空间的损失	斑块指数的变化
Polypedates megacephalus	17.6808	1789.65	343.733	-1.1719	0.618685	1812.89	11187.5	24.9053	103.955	24.7869	24.5425	-0.88721
Pseudorana weiningensis	17.9107	1560.2	319.367	-1.10495	0.56994	2818.56	9702.65	26.2145	99.3761	24.6078	25.0783	22.9601		mean_value-area-change-percent	1	0.672	-0.3729	0.4643	0.5236	-0.1436	0.0694	0.1176	0.22	0.1246	-0.5858	-0.5045	-0.1226	-0.0719	0.5342
Quasipaa exilispinosa	-3.95427	-936.45	52.3765	0.4238	0.81642	654.543	22627	28.1175	111.653	11.3665	55.3323	7.95769			p= ---	p=.000	p=.000	p=.000	p=.000	p=.098	p=.425	p=.176	p=.011	p=.152	p=.000	p=.000	p=.158	p=.409	p=.000
Quasipaa boulengeri	-44.1512	-6377.2	572.365	-2.40975	0.831125	1639.44	9089.95	28.5643	105.926	14.2098	4.48925	-17.3873		mean_value-area-shift	0.672	1	-0.4319	0.3709	0.3549	-0.0835	0.3575	0.0498	0.0603	0.4184	-0.4159	-0.7085	-0.0157	-0.0124	0.624
Quasipaa robertingeri	-35.5105	-4239.6	568.009	-2.40435	0.731375	1690.02	8309.25	28.5924	105.193	27.9986	1.92479	1.25077			p=.000	p= ---	p=.000	p=.000	p=.000	p=.337	p=.000	p=.567	p=.489	p=.000	p=.000	p=0.00	p=.857	p=.887	p=.000
Quasipaa shini	10.9235	2645.9	49.4652	-0.2003	0.329685	651.769	26048.5	26.7105	110.519	34.3854	36.5693	0.635683		mean_value-altitude-shift	-0.3729	-0.4319	1	-0.8994	0.2313	0.6541	-0.3712	0.1698	-0.5649	0.0778	0.3353	0.6056	0.2272	0.041	-0.2645
Quasipaa spinosa	-8.26518	-1922.15	40.9216	0.1756	-0.02444	589.119	21405.6	26.9694	111.85	10.2544	54.3236	-10.6212			p=.000	p=.000	p= ---	p=0.00	p=.007	p=.000	p=.000	p=.050	p=.000	p=.372	p=.000	p=.000	p=.008	p=.638	p=.002
Rana adenopleura	-29.6337	-7281.3	194.392	-0.57835	-0.506615	954.53	18158	26.2965	109.496	8.07677	1.12949	-26.8142		mean_value-longtitude-shift	0.4643	0.3709	-0.8994	1	-0.0355	-0.6118	0.2389	-0.1362	0.5989	-0.0982	-0.3048	-0.4774	-0.2551	-0.0694	0.256
Rana amurensis	-0.166091	-58.65	153.719	-1.0159	0.99198	755.529	35049.2	44.1123	118.199	38.1659	63.7712	-10.6465			p=.000	p=.000	p=0.00	p= ---	p=.684	p=.000	p=.005	p=.117	p=.000	p=.259	p=.000	p=.000	p=.003	p=.425	p=.003
Rana chaochiaoensis	6.96554	404.35	703.892	-1.56276	1.37305	3085.6	5890.2	27.6774	99.9012	42.7983	0	-7.00619		mean_value-latitude-50	0.5236	0.3549	0.2313	-0.0355	1	0.0795	-0.0598	0.3451	0.0695	0.2919	-0.1308	0.0521	0.1093	0.0873	0.1758
Rana chensinensis	23.4503	7974.75	591.052	-3.48155	1.30627	2107.22	38430.2	35.5658	105.879	24.8785	8.4095	-15.7007			p=.000	p=.000	p=.007	p=.684	p= ---	p=.361	p=.493	p=.000	p=.425	p=.001	p=.132	p=.550	p=.209	p=.316	p=.042
Rana omeimontis	17.258	4330.55	39.5481	0.0693	0.615605	661.031	28290.8	26.9454	110.484	25.4499	1.54024	1.07081		mean_value-altitude	-0.1436	-0.0835	0.6541	-0.6118	0.0795	1	-0.3091	0.1963	-0.9101	0.1349	0.0091	0.2205	0.1226	0.0074	0.1294
Rhacophorus chenfui	-57.6017	-10449	857.937	-3.8286	0.83907	1738.65	8555.65	29.8013	106.522	10.7715	54.8454	-41.1849			p=.098	p=.337	p=.000	p=.000	p=.361	p= ---	p=.000	p=.023	p=0.00	p=.120	p=.917	p=.010	p=.158	p=.932	p=.136
Rhacophorus dennysi	-33.4333	-5126	134.622	-0.0716	0.17795	605.677	10866.6	26.6175	112.685	23.4138	62.5515	-28.4862		mean_value-area	0.0694	0.3575	-0.3712	0.2389	-0.0598	-0.3091	1	0.4103	0.2649	0.0767	-0.0617	-0.4474	0.0366	0.012	0.0967
Rhacophorus dugritei	-32.1523	-5720.85	930.928	-3.83462	0.87111	2376.15	12641.9	27.7342	102.743	8.92797	25.6216	9.17492			p=.425	p=.000	p=.000	p=.005	p=.493	p=.000	p= ---	p=.000	p=.002	p=.379	p=.479	p=.000	p=.674	p=.891	p=.266
Rhacophorus gongshanensis	-35.9261	-2284.9	528.58	-2.13362	0.757315	2353.33	4239.25	26.2957	101.817	39.6083	13.9836	3.38378		mean_value-latitude	0.1176	0.0498	0.1698	-0.1362	0.3451	0.1963	0.4103	1	0.0357	0.1111	-0.1279	0.1319	0.089	0.0118	-0.0074
Rhacophorus hungfuensis	14.6461	3937.75	35.8768	0.00695	0.57323	658.646	29789	27.189	110.606	17.1253	45.4523	0.573416			p=.176	p=.567	p=.050	p=.117	p=.000	p=.023	p=.000	p= ---	p=.683	p=.201	p=.141	p=.129	p=.306	p=.892	p=.932
Rhacophorus nigropunctatus	-37.8128	-1692.5	574.431	-1.66196	0.904515	2472.18	3018.2	27.5842	102.133	11.2783	3.43185	-4.03216		mean_value-longtitude	0.22	0.0603	-0.5649	0.5989	0.0695	-0.9101	0.2649	0.0357	1	-0.099	-0.0753	-0.1058	-0.1115	-0.0155	-0.1636
Rhacophorus omeimontis	-52.4663	-2023.1	574.213	-2.374	1.24607	1719.49	2107.35	28.3554	105.939	30.6524	0.1377	5.31497			p=.011	p=.489	p=.000	p=.000	p=.425	p=0.00	p=.002	p=.683	p= ---	p=.255	p=.387	p=.224	p=.200	p=.859	p=.059
Rhacophorus rhodopus	21.7475	2895.25	411.463	-1.40495	0.76	1915.12	15154.9	25.4102	104.01	35.582	3.29437	2.69354		距离质心的距离变化百分比-2050	0.1246	0.4184	0.0778	-0.0982	0.2919	0.1349	0.0767	0.1111	-0.099	1	-0.1557	-0.1232	0.0789	0.0055	-0.0817
Scutiger boulengeri	49.3483	4376.7	357.192	-2.54248	0.43158	4432.74	12487.4	31.1539	94.8123	21.3502	0.282735	1.24112			p=.152	p=.000	p=.372	p=.259	p=.001	p=.120	p=.379	p=.201	p=.255	p= ---	p=.072	p=.156	p=.365	p=.949	p=.348
Scutiger glandulatus	35.0086	1429.75	393.054	-1.54374	0.87975	4078.57	5301.1	31.0498	98.7663	18.018	1.23714	8.15727		2050与原始的离散系数变化幅度	-0.5858	-0.4159	0.3353	-0.3048	-0.1308	0.0091	-0.0617	-0.1279	-0.0753	-0.1557	1	0.341	0.0672	0.0423	-0.2495
Scutiger mammatus	50.7852	3153.25	324.063	-2.36931	0.156575	4448.28	8383.1	30.4135	94.1738	40.7539	12.1517	29.182			p=.000	p=.000	p=.000	p=.000	p=.132	p=.917	p=.479	p=.141	p=.387	p=.072	p= ---	p=.000	p=.440	p=.628	p=.004
Scutiger nyingchiensis	14.3353	1372.75	222.825	-0.67741	0.508615	3447.43	10398	27.3103	95.9751	12.3413	3.44992	51.5299		面积损失比率	-0.5045	-0.7085	0.6056	-0.4774	0.0521	0.2205	-0.4474	0.1319	-0.1058	-0.1232	0.341	1	0.0735	-0.0603	-0.5761
Scutiger tuberculatus	32.5366	1133.9	704.01	-2.85575	0.98133	4088.77	4098.05	29.4756	97.0409	13.1527	13.336	-10.0887			p=.000	p=0.00	p=.000	p=.000	p=.550	p=.010	p=.000	p=.129	p=.224	p=.156	p=.000	p= ---	p=.398	p=.489	p=.000
Strauchbufo raddei	14.4358	5539.3	533.366	-2.16235	-0.082145	1805.07	44780.6	40.6076	106.242	6.7	34.1083	-0.278402		新的散布空间比值	-0.1226	-0.0157	0.2272	-0.2551	0.1093	0.1226	0.0366	0.089	-0.1115	0.0789	0.0672	0.0735	1	0.0062	-0.0396
Tylototriton asperrimus	10.4851	1747.55	21.5409	-0.2959	0.25963	491.803	17492.3	25.9612	112.043	20.8481	60.0595	2.86597			p=.158	p=.857	p=.008	p=.003	p=.209	p=.158	p=.674	p=.306	p=.200	p=.365	p=.440	p=.398	p= ---	p=.943	p=.650
Tylototriton kweichowensis	28.524	4555	375.752	-1.359	0.766945	1606.69	19180.9	25.9449	104.656	14.5061	0	2.39121		散布空间的损失	-0.0719	-0.0124	0.041	-0.0694	0.0873	0.0074	0.012	0.0118	-0.0155	0.0055	0.0423	-0.0603	0.0062	1	-0.0379
Tylototriton shanjing	1.3699	52.7	258.801	-0.760255	0.55559	2097.1	3692.95	25.1364	101.118	10.4022	55.0518	-1.20818			p=.409	p=.887	p=.638	p=.425	p=.316	p=.932	p=.891	p=.892	p=.859	p=.949	p=.628	p=.489	p=.943	p= ---	p=.664
Tylototriton taliangensis	6.33864	775.85	239.096	-0.91227	0.415355	2804.12	12549.3	26.4693	100.029	25.3123	27.6802	9.27506		斑块指数的变化	0.5342	0.624	-0.2645	0.256	0.1758	0.1294	0.0967	-0.0074	-0.1636	-0.0817	-0.2495	-0.5761	-0.0396	-0.0379	1
Tylototriton verrucosus	2.31471	88.7	260.593	-0.78793	0.546215	2122.1	3700	25.1602	100.934	9.82361	54.0678	-1.10565			p=.000	p=.000	p=.002	p=.003	p=.042	p=.136	p=.266	p=.932	p=.059	p=.348	p=.004	p=.000	p=.650	p=.664	p= ---
Tylototriton wenxianensis	7.57568	2344.75	23.6915	0.1733	0.47615	743.965	32491.6	27.6111	110.593	11.1348	3.31523	-2.06742
